# Supplementary material for: The Mistletoe and Breast Cancer (MAB) Study: A UK Mixed-Phase, Pilot, Placebo-Controlled, Double-Blind, Randomised Controlled Trial
Source: Cancers (Basel). 2025 Sep 29;17(19):3169. doi: 10.3390/cancers17193169 (PMC12524002; doi:10.3390/cancers17193169)
Supplement: Supplementary file 1 [file cancers-17-03169-s001.zip]

Archive with 1 entries (1 files):
- cancers-3841628-supplementary.pdf
